# Supplementary material for: Genome-wide analysis of the ALDH superfamily in Castanea mollissima highlights roles in abiotic stress responses
Source: Front Plant Sci. 2026 Jun 2;17:1808001. doi: 10.3389/fpls.2026.1808001 (PMC13273040; doi:10.3389/fpls.2026.1808001)
Supplement: Supplementary Table 1 — Primers used for RT-qPCR analysis [file Table1.xlsx]

## Sheet: Table S1
Supplementary Table S1 Primers used for qPCR analysis
Gene ID	Gene name	Primers sequence (5'−3')	Length (bp)	GC content (%)	Tm (℃)
GWHTANWH002100	CmALDH11A1	F:TCCTTTCAGGGTGCTGTTTC	20	50	63.3
		R:CCTTTATTATGTTTGCTGCTAC	22	36.4	58.6
GWHTANWH018236	CmALDH2B1	F:AAGCCCACAGTGTTCTCAAA	20	45	63
		R:GTTCACCCATACCGTCCCTA	20	55	63.9
GWHTANWH023896	CmALDH3J2	F:CTTGGGAAAGCATCAGGTTG	20	50	62.2
		R:AAGGGAAGCACTAGCAGGAG	20	55	64.5
GWHTANWH032738	CmALDH3H1	F:GGAGGTGAAAGGGATAAAGC	20	50	61.2
		R:GGAAGAGTGTCAACCGCAAG	20	55	64.1
GWHTANWH011366	CmALDH7B1	F:GCCTGTCGTCTCCTCTGTT	19	57.9	64.3
		R:ATCCATTTCTTGGCTGCTT	19	42.1	60.7
reference gene	Actin	F:CAAGCCTCCCTGCCAATGAA	20	55	65.9
		R:GCAACTCCACCTGAATACCA	20	50	62.9

## Sheet: Table S2
Supplementary Table S2 Accession numbers and characteristics of 25 CmALDH genes in Castanea mollissima
Gene ID	Gene name	Chromosome	Protein Sequence	Gene Range	Num of Exon	Num of Intron	Num of CDS	Num of UTR	Number of Amino Acid	Molecular Weight	Theoretical pI	Instability Index	Aliphatic Index	Grand Average of Hydropathicity	Subcellular Localization	Family Group
GWHTANWH002100	CmALDH11A1	Chr1	MAGTGLFAEILDGEHVYKYYADGEWKKSTSGKTVAIINPTTRKTQYKVQACSQEEVNKVMDLAKTAQKLWAKTPLWKRAELLHKAAAILKEHKAPIAECLVKEIAKPAKDSVTEVVRSGDLVSYTAEEGVRILGEGKFLVSDSFPGNERTKYCLTSKIPLGVVLAIPPFNYPVNLAVSKIAPALIAGNSIVLKPPTQSLNLTLNFLSGCCFLSPYGALLSLGWFSKGLINCVTGKGSEIGDFLTMHPGVNCISFTGGDTGIAISKKAGMIPLQMELGGKDACIVLEDADLDLVAANIIKGGFSYSGQRCTAVKVVLVMESVADSLVEKVKAKVAKLTVGPPEDDCDITPVVSESSANYIEGLVKDAKEKGATFCQEYKREGNLIWPLLLDNVRPDMRIA…	13106421 13111977	9	8	9	0	507	54547.2	7.02	34.4	94.24	0.016	cyto	Family 11
GWHTANWH002499	CmALDH2C1	Chr1	MGSHGTNDSLESSVKIPTIKFTKLFINGEFVDSISGKTFETIDPRTGEVIARIAEGDKEDVDLAVKAARHAFDDGPWPRLPGSERAKRMMKFADLIDQNVEELAALDTLDAGKLFSMGKAVEIPSSADTLRYYAGAADKIHGDVLKMSRDFHAYTLHEPIGVVGHIIPWNFPTTMFFLKVSPALAAGCTMIVKPAEQTPLSALYYAHLAKLAGIPDGVLNVVTGFGPTAGAAICSHMGIDAVSFTGSTEVGRIVMKAAAESNLKVVSLELGGKSPLIIFDDADVDMAAQLALIGILYNKGEICMASSRVYVQEGIYDKLVKKLVEMAKAWVVGDPFDPKVQQGPQADKEQFEKILTYIEHGKREGATLLTGGKPLTLGGKGYYVEPTIFAEVKDDMLIA…	19879073 19896631	9	8	9	1	504	54576	5.99	27.2	92.36	0.028	cyto	Family 2
GWHTANWH002500	CmALDH2C2	Chr1	MGSHSNDSLESFVKIPTIKFTKLFINGEFVDSISGKTFETIDPRTGEVIARIAEGDKEDVDLAVKEARHAFDDGPWPRLSGAERAKRMMKFADLIEQNVEELAALDTIDAGKLFSMGKKVDIPHAASVIRYYAGAADKIHGEVLKMSNAFHGYTLREPIGVVGHIIPWNFPTTLFFLKVAPALAAGCTMIVKPAEQTPLSALYYAHLAKLAGIPDGVLNIITGFGPTAGAAISSHMDIDAVSFTGSTEVGRVVMKAAATSNLKVVSLELGGKSPLIIFDDADLDMAAQLALIGILHNKGEICVASSRLYVQEGIYDKLVEKLVEKAKAWVVGDPFDPKVQHGPQVDKQQFEKILSYIEHGKKEGATLLTGGKPLGEKGYYIEPTIFAEVKEDMLIAKDE…	19921897 19933650	9	8	9	2	501	54442.8	6.1	24.93	96.03	0.029	cyto	Family 2
GWHTANWH002502	CmALDH2C3	Chr1	MTSHSNGNSDSFVKMPTIKFTKLFINGKFVDSISGKTFETIDPRTEEAITRVAEGDEEDIDLAVKAAREAFDNGPWPRLSGFGRGRIMMKFADLIDEHAEELVALDTIDAGKLFGEGKAGIPQSANMLRYYAGAADKIHGEVLKMSREFHAYTLREPIGVVGHIIPWNFPTSMFLGKVSPALAAGCTMVVKPAEQTPLSALYYAHLSKLAGIPDGVLNVVTGFGPTAGAAISSHMDIDAVSFTGSTEVGREVMQAAAKSNLKTLSLELGGKSPLIIFDDADLGKAAELALLGILYNKGEVCVASSRVFVQEGIYDEFVKKLLEKKKTWTVGDPFDPKVRQGPQIDKKQFDKILSYIEHGKREGATLLTGGKPLGHNKGYYIEPTFFTDVKEDMLIAKDE…	19965687 19970853	9	8	9	2	501	54765	6.35	29.4	86.67	-0.082	cysk	Family 2
GWHTANWH002737	CmALDH10A1	Chr1	MAIQIPSRQLFIDGEWREPVLKKWIPIINPATEEIVGDIPAATAEDVEIAVDAARRAFSWNEGKYWASILGLFVQSFFMPFLPCPITEVHKDILERKSELAKLEVVDTGKPLDEAASDMDGVASCFKYYAELAEALDAKQKAPVSIPVQSFKSYDLKEPIGVVALITPWNYPLLMAAWKIAPALAAGCTAILKPSELASVTCLELAEICRQVDIPPGVLNIVTG	24118358 24121791	7	6	7	0	224	24526.6	4.68	45.19	106.34	0.229	chlo	Family 10
GWHTANWH002738	CmALDH10A2	Chr1	MAIQIPSRQLFIDGEWREPVLKKRIPIINPASEEIVGDIPAATAEDVEIAVDAARRAFSRNGGKDWASTSGAFRAKFLRAIASAVLERKSELALLEVVDTGKPLVETASDMDGVASCFNYYAELAEALDAKQKAPISIPVQSFKSYVLKEPIGVIALITPWNYPLLMAAWKIAPALAAGCTAILKPSELASVTCLEFAEICRQVDIPPGVLNIVTGLGSEAGAPLASHPHVDKISFTGSTATGIKVMTAAAQMVKPISLELGGKSPIIVFEDGDLNNAAEWTIYGCFKTNGQICSATSRLIVHESIAADFLVKLIDWSKNIKISDPLEDGCRLGAIISQGQYEKVMNFISTAKNEGATILYGGARPQHLRKGFFIEPTIITDVSTSMQIWREEVFGPVL…	24122626 24130959	15	14	15	2	513	55707.8	5.12	31.86	93.82	-0.025	chlo	Family 10
GWHTANWH013396	CmALDH5F1	Chr3	MSTLMRATHTFTKLLSPSSRSFSLRPSASLLTRHQMSTEAENVIARLKNSGLLRSQGLIAGKWVDAHDRKTIKVCNPATGEVIVDVPCMGQKETNDAISSAYEAFYSWSKLTATERSKFLRKWYDLLIAHKEDLGQLITLEQGKPLKESLGEVSYGAGFIEFSAEEAKRIYGDIIPATLPDRRLFVLKQPVGVVGAITPWNFPLAMITRKVGPALACGCTVVIKPSELTPLTALAAAELSLQAGIPPGVVNVVMGNAADIGDALLASTQVRKITFTGSTAVGKKLMAGASGTVKRVSLELGGNAPCIVFDDADLDVAVKGAIAAKFRNSGQTCVCANRVLVQEGIYEKFANAFSKAVQNLQVGDGFTEGVAQGPLINEAAVQKVESFVKDAISKGAKVL…	2507124 2521657	20	19	20	2	530	56733.4	8.45	34.71	94.6	0.04	mito	Family 5
GWHTANWH018236	CmALDH2B1	Chr4	MFSDIVPWFWVGNNALFLVECYFVFSGRNTSNLSRGIYKYSTAAAAVEDPINPSVKVNYTQLLIGGQFVDAVSGKTFQTLDPRTGEVIANIAEGDAEDVNRAVAVARKAFDEGPWPRMTAYERQRVLLRFADLIEKHNDELAALETWDNGKPYEQAAKIEVPMLARLMRYYAGWADKIHGLTVPADGPYHVQTLHEPIGVAGQIIPWNFPLLMFGWKVGPALACGNTVVMKTAEQTPLSALLASKLLHEAGLPSGVLNVVSGFGPTAGAAIASHMDVDKLAFTGSTATGKVVLQLAAKSNLKPVTLELGGKSPFIVCEDADVDKAVELAHFALFFNQGQCCCAGSRTFVHERVYDEFVEKAKARALNRSVGDPFRGGIEQGPQIDTDQFDKILKYINSG…	49377166 49380974	10	9	10	2	540	58955.3	5.99	23.84	88.17	-0.05	chlo	Family 2
GWHTANWH018240	CmALDH2B2	Chr4	MIKYLDSTVYFPSSLLNQTHSKKTTTNLSKRMSEVPIKPPVEVKYTQLLIDGKFVDAASGKTFKTLDPRTGDVIANVAEGDAEDINRAVAAARKAFDEGPWPRMTAYERQKVLLRFANLLEQHNDEIAALEAWDSGKPYQNALIEVSMVTRLMRYNAGWADKIHGLTVPAHGPFHMQTLYEPIGVAAGIIPWNFPLPMYAWKVAPALACGCTVVLKPAEQTPLTALLVSQLLYEAGLPPGVLNVIPGFGPTAGAALASHMDVDKIAFTGSTETGRIISDLAIKSNMKSVTLELGGKSPFIVCEDADVDKAVELAHQALFFNQGECCAAGSRTFVHERIYDEFVEKSKQRALKRSVGDPFKEGTEQGPQIDEEQFNKILRYIKSGVESGATLESGGERLG…	49482238 49503399	11	10	11	0	516	56538.8	5.93	30.26	88.12	-0.11	chlo	Family 2
GWHTANWH023893	CmALDH3J1	Chr6	METLRDFESDLGEMREYFSQGKTKEASWRKSQLKGLLTLLKEKESDILNALMQDLGKHQVETFRDEIGTLIKTLNLALESLREWMSGRKAKLPQIALLTSAEIVPQPLGLVLIISSWNFPFGLSLEPMIGALAAGNTVVLKPSELAPASASLLATAISTYLDNKAVKVIQGGPSVGEQLLQQRWDKIFFTGSAHVGRIVMSAAVKHLTPVTLELGGKCPAVLDSLSSSWDVKVAVKRIVYGKFGCCAGQACIAIDYILVEKKFTSTVVELMKSMIKEMFGENPKESHSIARIINKQHLLRLKNLLKDPHVEDSTVYGGSVDEDNLFIEPTILVDPPLQAEIMTDEIFGPLLPIITLEKIEDSIQFINSKPKALAIYCFTKNKTLQRRMISETSSGSVTF…	49058790 49064576	10	9	10	2	491	54518.3	7.63	38.54	100.31	0.013	cyto	Family 3
GWHTANWH023896	CmALDH3J2	Chr6	METLRKFERDLGEMREYYSQGKTKEASWRKSQLKGLLTLLKEKEGDILNALMQDLGKHQVETFRDEIGTLIKTLNLALESLREWMSGRKAQLPQIALLTTAEIVPEPLGLVLIISSWNFPFGLSLEPMIGALAAGNTVVLKPSELAPASASLLATAISTYLDNKAVKVIQGGASVGEQLLQQRWDKIFFTGSAHVGRIVMSAAVKHLTPVTLELGGKCPAVLDSLSSSWDIKVAVKRIVYGKFGCCAGQACIAIDYIIVEKKFIHTVVELMKSMIKEMFGENPKESHSIARIINKHHLLRLENLLKDPHVHASIVYGGSVDEDNLFIEPTILVDPPLQAEIMTDEIFGPLLPIITLEKIEDSIQFINSKPKALAIYCFTKNKTLQRRMISETSSGSVTF…	49093241 49097942	10	9	10	2	491	54585.5	8.11	35.7	103.69	0.036	cyto	Family 3
GWHTANWH023897	CmALDH3J3	Chr6	METYRDLERDLEDMREYYRYGKTKEASWRKSQLKGLLTLLKEKEGDIFKALNQDLGKHHVEAFRDEIGTLTKTVNTALESLKDWMSSKTAKLPRIALLSSAEIVPEPLGHVLIISSWNFPFGLSLEPMIGALAAGNTVVLKPSELAPACASLLANAISTYLDNKAVKVIQGGSSVGEQLLQQRWDKIFFTGSAHVGRIVMSAAVKHLTPVTLELGGKCPAVLDSLSSSWDMKVAVKRIIFGKFGCCAGQACIAIDYILVEKKFTYTVVELMKNTIKEMFGENPKESHSIARIINKQHLLRLKNLLKDPHVDASIVYGGSMDEDNLFIEPTILVDPPLQAAIMTDEVFGPLLPIITLEKIEDSIQFINSRPKSLAIYCFTKNKTLQRMMISETSSGSVIF…	49107543 49111176	10	9	10	2	491	54901.6	8.05	36.51	97.74	-0.048	cyto	Family 3
GWHTANWH024928	CmALDH3I1	Chr7	MNISMELLRDFSSVGAGASRAFSYPFTRKTKQRRLSFVYLIRTSYSFKSCSATLSLTAEVEEKPKFDVDKAALLARELRKSFNSGRTTNYEWRMSQLKSIEKMLEEKENDITEALYKDLSKPGLEAFVAEISQVKSSCKLALKELSRWMIPEKVKTSLTTYPSSAEIVSEPLGVVLVISTWNFPFLLSLDPVIGAISAGNAVVLKPSEIAPATSLLLSNLVEEYLDKSAIRVVEGSVDETTALLEQKWDKILYTGSARVGRIVMAAAAKHLTPVILELGGKCPAVVDSNINLQVAVRRIIYGKWACNNGQACIGVDYIITTKDFAPKLIDALRYELEQFFGKDPMESKDISRIVSSSQFARLARLMDDDLVSDKIVLGGQRDVNQLKIAPTILLDVPED…	17322914 17332594	12	11	12	2	542	60030.4	7.54	36.61	100.57	-0.013	chlo	Family 3
GWHTANWH025806	CmALDH12A1	Chr7	MNRFLYCGVMRAKAPQKGLSFFNSFNLSRSVHSIPFATVDVEEISGSQPAEVHNLVQGKWKTSSNWNTLLDPLNGEPFIKVAEVDEAGIQPFVESLSKCPKHGLHNPFKAPERYLLFGDISGKAAHMLSIPKVSDFFTRLIQRVAPKSYKQALGEVYVTQKFFENFSGDQVRFLARSFAVPGDHLGQQSHGFRWPYGPVAIITPFNFPLEIPVLQLMGALYMGNKPILKVDSKVSIVMEQMMRLLHYCGLPAEDVDFINSDGKTMNKILLEGNPRMTLFTGSSRVADKLAVDLKGRIKLEDAGFDWKVLGPDVQEEDYVAWVCDQDAYACSGQKCSAQSILFMHENWSRTSLLSKIKNLAERRKLEDLTIGPVLTFTTEAMLEHLNKLLQIPGSKLLFG…	38250881 38260102	16	15	16	2	554	61864.4	7.24	36.92	88.52	-0.16	mito	Family 12
GWHTANWH026003	CmALDH10A3	Chr7	MAIPIPTRQLFIDGEWREPVLKKRIPIINPATEQIIGDIPAATAEDVELAVDAARKALARNKGRDWANASGAVRAKYLRAIAAKITEKKSEIAKLEALDCGKPLDEAAWDIDDVAGCFEYYADLAEGLDAKQNAPVSLPMETFKSHVLKEPIGVVGLITPWNYPMLMATWKVAPALAAGCAAILKPSELASVTCLELAQVCREVGLPPGVFNILTGLGHEAGAPLASHPHVDKIAFTGSTITGSKIMAAAAQVVKPVTLELGGKSPIVIFEDVDLDKAAEWTAFGCFWTNGQICSATSRLIVHESIAAEFLDRLVKWTKNIKISDPLEEGCRLGPVVSGGQYEKVLKFIDTAKSEGASILCGGARPEHLKKGFFIQPTIISDVTTSMQIWREEVFGPVL…	41414549 41423244	15	14	15	2	503	54585.8	5.36	26.48	93.18	-0.012	pero	Family 10
GWHTANWH026014	CmALDH2B3	Chr7	MAMAARRFSSLLSRSLAASSSSGSYSLLSSLGRSSGCGRSIHRFSTAAAAEELIIPPVQINYTQNLINGQFVDAVSGKTFPTYDPRTGEVIAHVAEGDAEDINRAVAAARKAFDEGPWPRMTAYERSRILLRFADLVEKHSDELAALETWNNGKPYEQAAKSELPLLIRLFHYYAGWADKIHGLTVPADGDYHVQTLHEPIGVAGQIIPWNFPLVMFAWKVGPALACGNTIVLKTAEQTPLTALFVAKLFHEAGLPPGVLNIVSGYGPTAGAALASHMDVDKLAFTGSTDTGKIVLELAARSNLKPVTLELGGKSPFIVCEDADVDKAVELAHFALFFNQGQCCCAGSRTYVHERVHDEFLEKAKARAVRRVVGDPFKKGVEQGPQIDSEQFEKVLRYI…	41622291 41626882	11	10	11	2	543	59206.6	6.87	32.33	89.01	-0.052	mito	Family 2
GWHTANWH027077	CmALDH22A1	Chr8	MAFLWPLIVLAFAYAICRFLFMLIPPNVPSIDVDVSDVLDDGNQTQENSFIYIPPRGRTQQADRKVQCYEPATMKYLGYYPALTPVEVNERVAQARKAQKIWAKSSFKQRRQFLRILLNYIVKHQQLICETSSRDTGKTMVDASLGEIMTTCEKITWLLSEGEQWLKPEYRSSGRSMFYKKSKVEFHPLGVIGAIVSWNYPFHNIFNPMLAAVFSGNSIVIKVSEHASWSGCFYFQIIQSALAAVGAPENLVEVITGFAETGEALVSSVDKMIFVGSPGVGKMIMRNASETLTPVTLELGGKDAFIVCEDVDVDHVAHIAVRAALQSSGQNCAGAERFYVHRDIYSSFVSKVAKIVKSVSAPKYSHYHLMISAGPTLAGKYDMGAICLQEHSEKLEILV…	11681590 11688621	15	14	15	0	605	67229.6	7.52	37.26	90.88	0.034	vacu	Family 22
GWHTANWH027903	CmALDH3F1	Chr8	MEKLENSLGELRQCFRSGRTRSVAWRKNQLRAVLKLIHDKEDVIFEVLQQDLGKHPVESYRDEIGVVKKSANYALSNIKKWMAPKKQHVPLLFFPSKGEVLPEPYGVVLIFGSWNFPISVALDPLIGAISAGNAVVIKPSEQAPACSSFLANILPLYLDDSAIKVILGGANESEQLLQHKWDKIFFTGSPQVASQVMTAAAKHLTPVTLELGGKCPAILDSLSSPSDMKVAVKRIVGGKWGACNGQACIGIDYVLVEDKFKSTLIEILQKFIKKFYGENPRNSGSISRIINKNHFERLRNLLEDPVVADSIVHGGSLDEETLYIEPTILLNPPLNADIMNEEIFGPLLPIITVDNIRESVDFINSRPKPLAIYAFTKDETFKRQILAETSSGSVTFNDA…	30772965 30779254	10	9	10	2	482	53911.4	8.06	50.07	99.32	-0.074	cyto	Family 3
GWHTANWH028022	CmALDH6B1	Chr8	METQSQLEVTGQTKMLPPPPGAFQDREDLIKHVRDFGANQGYVVTIKKSRKDRRVILGCDRGGIYRNRRKIDESKRKRKASSRLINCPFEAIGKKEDDVWVLTIKNGEHNHEPLKDMSEHPYSRRFTEEEVRQIKVMTEAGVKPRQVLKALKQGNPELQSTPRHLYNLKAKIRQGNLSEKSYKSWRPNRSVPVETNTSPTGGSKQNNNQPLKVPNFIGGKFVDSHGCSLIDVLNPATQEVVSQVPLTTYEEFKAAVAAAKHAFPLWKNTPITTRQRIMFKLQELIRRDIDKLAMNITLEQGKTLKGAQGDVLRGLEVVEHACGMATLQMGEFVPNASNGIDTYCIREPVGVCAGICPFNFPAIIPLWMFPIAVACGNTFVLKPCEKNPGAAMILSALAI…	32699802 32718866	20	19	19	3	1065	116417	7.12	53.01	74.62	-0.401	nucl	Family 6
GWHTANWH032738	CmALDH3H1	Chr10	MGSVEKETKVFDSEAASSMVKELRGEFLSGKTRSYEWRVTQLKNILKMSEDREQDIVKALHSDLAKPELESSIYEISMLKNACTLAIKKLKQWMKPEKVKTSLTSFPSSAEIVSEPLGVVLVISPWNYPFLLSIDPVVGAIAAGNAVVLKPSEVAPATSSLLATLVGEYLDNTLIRVVEGAVAETSALLEQKWDKICYTGNGRVGRIVMAAAAKHLTPVLLELGGKCPAVVDLSINLKVAARRIVAGKWGCNSGQTCVAVDYILTTKDVALKLVDALKHELEGFYGKNQLESKDLSRIVNLNHFDRLTKLLDEDKVSGKIVHGGERDKANLKIAPTILLDVPQDSLIMNEEIFGPLLPIFTVEKVESSFDVINSGTKPLAAYLFTDNKKLKEQFVIAVS…	27445753 27457535	10	9	10	2	490	53259	8.3	30.55	104.84	0.084	plas	Family 3
GWHTANWH010442	CmALDH6B2	Chr11	MMDIESCTELNEFPQMLPPPPGTFVDREELIQHVGDFAISQGYVVTIKQSKRDRVVVLGCDRGGVYRNRRKPADESSAERTRRRKTGSRLTNCPFEAVGKKDDGLWILTIKNGTHNHEPIKDISEHPSARRFTEREIVLIKEMTEAGLKPRQILKRLRQNNPDLLSTPKHVYNVKAKLRQGNMTVENLRNSLQIMRNFKSLRPQKSAVRNNYQAVTEPSWRQRNPPRVPNLIGGRFVDSQSFVSIDVLNPATQQVISQVPLTTNEEFKAAVFAAKRAFPLWRNTPIATRQRIMFKFQELIRRDIDKLAMNITAEHGKTLKDAYGDVLRGLEEVEHACGLATLQMGEFVSNVSNGIDTYSIREPLGVCAGICPFDFPAMIPLWMFPLAVTCGNTFILKPS…	23221967 23237702	21	20	20	3	720	78995.6	8.53	42.1	86.12	-0.213	cyto	Family 6
GWHTANWH010443	CmALDH6B3	Chr11	MIPLFGFYHLAYQNPSKSYIWKNKTSLPSSKKNIIKKKKKNSHALSLRPQIFALRNTHFSTATEPSSKQPNSLRVPNLIGGTFVDSQSLASIDVINPATQEVVSQVPLTTNEEFKAAVSSAKQAFLSWRNTPVTTRQRIMFKLQELIRRDIDKLALNITAEQGKTLKDAQGDVFRGLEVVEHACGMATLQMGEYVSNVSKGIDTYSIREPLGVCAGICPFNFPAMIPLWMFPVAVTCGNTFILKPSEKDPGASILLAELAMEAGLPNGVLNIVHGTNDIVNAICDDEDIRAISFVAGMHIYARASAKGKRVQSNMGAKNHAIVMPDANEDATLNALVAAVFGAAGQRCMALSTVVFVGGLKSWENKLVERAKALKVNAGTEPDADLGPVISKQAKERIH…	23241625 23251418	20	19	20	0	565	61173.4	8.81	40.65	89.1	-0.045	chlo	Family 6
GWHTANWH010747	CmALDH6B4	Chr11	MECYKEEIFGPVLICMEVDSFEEAINIVNRNKYGNGASIFTTSGVAARKCQTEIEAGQVGINVPIPVPLPFFSFTGSKTSFAGDLNFYGKAGVNFFTRIKTVTQQWKDLPSSTGANLAMPTYKV	29717749 29719002	6	5	6	1	124	13559.5	6.23	42.77	74.68	-0.011	cyto	Family 6
GWHTANWH011366	CmALDH7B1	Chr11	MGFTKKEYEFLGEIGVGPDNLGGYVDGKWKATGPVVSSVNPSNNQEIARVTEASIQDYEEGMKACNEAAKKWMSIPAPKRGEIVRQIGDALRAKLEFLGRLVSLEMGKILPEGIGEVQEIIDMCDYAVGLSRQLNGSIIPSERPDHMMFEMWNPLGIVGVITAFNFPCAVLGWNACIALVAGNCVVWKGAPTTPLITIAVTKLVAEVLRRTTCQVQYSQSFCGGAEIGQAISKDTRIALVSFTGSSKVGSIVQKTVSERFGKCLLELSGNNAIIVMDDADIDLAARSILFAAVGTAGQRCTTCRRLYLHESIYQNVLDQLIGVYKQVKVGDPLEKGTLVGPVHTRASRDNFEKGISSIKSQGGKILVGGSVIESDGNFVQPTIVEISPDASIVKEELFG…	41992823 42000045	15	14	14	3	514	55965.8	5.86	36.2	101.4	0.072	E.R.	Family 7
GWHTANWH000137	CmALDH6B5	GWHANWH00000007	MIVALQSTLEFEDELAEKFGGGTHSREIGNEIEEIGTGQSSSQSISDIRKKYERKLAAHQDSGTEEHDQNKDLSVPGAGDGKEPMFKAAVRLLHNHGESLDPLQVLEVPGYEHGDFIGPTILSDVTANMECYKEEIFGPVLICMEVDSFEEAINIVNRNKYGNGASIFTTSGVAARKCQTEIEAGQVGINVPIPVPLPFFSFTGSKASFVGDLNFYGKAGVNFFTQIKTVTQQWKDLPSSTGANLAMPTYKV	131399 134358	10	9	10	0	252	27411.7	4.84	44.87	77.38	-0.301	cysk	Family 6

## Sheet: Table S3
Supplementary Table S3 The physicochemical properties and two-dimensional structure prediction of members of the ALDH superfamily (from six plant species: C. mollissima, A. thaliana, O.stiva, S.bicolor, V.vinifera, Z.mays) among ten families.
Family	Gene name	Number of Amino Acid	Molecular Weight	Theoretical pI	Instability Index	Aliphatic Index	Grand Average of Hydropathicity	Alpha helix	Extended strand	Random coil
Family 2	CmALDH2C1	504	54576	5.99	27.2	92.36	0.028	40.67	16.27	43.06
	CmALDH2C2	501	54442.8	6.1	24.93	96.03	0.029	40.72	16.17	43.11
	CmALDH2C3	501	54765	6.35	29.4	86.67	-0.082	39.72	16.77	43.51
	CmALDH2B1	540	58955.3	5.99	23.84	88.17	-0.05	37.59	16.67	45.74
	CmALDH2B2	516	56538.8	5.93	30.26	88.12	-0.11	38.95	16.47	44.57
	CmALDH2B3	543	59206.6	6.87	32.33	89.01	-0.052	39.23	16.02	44.75
	AtALDH2C4	501	54360.3	5.47	28.6	84.95	-0.085	40.12	17.17	42.71
	AtALDH2B4	538	58588.9	7.11	32.1	87.08	-0.072	39.03	15.99	44.98
	AtALDH2B7	534	58152.6	6.87	28.55	89.89	-0.074	43.07	15.54	41.39
	OsALDH2-1	502	54171.4	6.44	26.62	84.74	-0.047	40.24	16.93	42.83
	OsALDH2-2	507	54247.4	5.6	28.75	84.5	0.023	39.05	16.77	44.18
	OsALDH2-3	423	45388.3	6.35	33.66	85.77	0.052	42.32	17.02	40.66
	OsALDH2-4	583	62387.1	6.58	28.64	87.58	0.004	39.79	14.24	45.97
	OsALDH2-5	549	59306.8	6.33	32.28	92.64	-0.036	37.16	15.66	47.18
	SbALDH2B1a	423	45673.3	6.38	30.41	90.61	0.047	43.03	16.78	40.19
	SbALDH2B1b	551	58795.1	6.65	35.85	87.35	-0.002	36.84	15.25	47.91
	SbALDH2B1c	551	58795.1	6.65	35.85	87.35	-0.002	36.84	15.25	47.91
	SbALDH2B2a	556	60095.9	7.2	32.75	92.37	-0.019	39.21	15.11	45.68
	SbALDH2B2b	547	59216	6.65	32.69	93.16	-0.022	38.57	15.17	46.25
	SbALDH2C1a	501	54336.4	5.99	19.56	84.65	-0.061	39.12	16.97	43.91
	SbALDH2C1b	423	45738.6	5.84	18.86	87.57	-0.021	42.32	16.78	40.9
	SbALDH2C2a	504	54244.2	5.47	28.09	87.86	0.005	39.68	17.06	43.25
	SbALDH2C2b	423	45706.6	5.34	33.54	91.28	0.066	42.08	17.02	40.9
	SbALDH2C2c	414	44656.4	5.23	33.59	92.32	0.089	41.79	17.87	40.34
	SbALDH2C3	521	56269.2	5.78	30.32	77.95	-0.108	38.58	15.93	45.49
	VvALDH2B4	538	58613	8.04	31.32	88.92	-0.058	40.89	15.8	43.31
	VvALDH2B8	538	58334.6	6.54	30.89	90.89	-0.041	39.59	15.24	45.17
	VvALDH2B9	535	58057.4	7.62	33.35	87.57	-0.055	40.93	15.7	43.36
	ZmALDH2B2	549	59446.2	6.69	32.24	91.93	-0.035	38.8	15.48	45.72
	ZmALDH2B5	550	58626.9	6.44	31.93	88.95	0.025	38.36	15.09	46.55
	ZmALDH2C1	502	54032.9	5.99	19.87	83.94	-0.034	39.64	17.33	43.03
	ZmALDH2C2	511	54814.8	5.56	25.19	86.09	-0.009	39.33	17.03	43.64
	ZmALDH2C4	167	18113.5	6.08	15.64	84.19	-0.295	44.31	11.98	43.71
	ZmALDH2C5	516	55377.1	5.44	26.93	83.2	-0.068	39.53	16.47	43.99
Family 3	CmALDH3J1	491	54518.3	7.63	38.54	100.31	0.013	44.6	15.68	39.71
	CmALDH3J2	491	54585.5	8.11	35.7	103.69	0.036	43.99	15.48	40.53
	CmALDH3J3	491	54901.6	8.05	36.51	97.74	-0.048	44.4	15.27	40.33
	CmALDH3I1	542	60030.4	7.54	36.61	100.57	-0.013	39.3	14.58	46.13
	CmALDH3F1	482	53911.4	8.06	50.07	99.32	-0.074	43.15	16.39	40.46
	CmALDH3H1	490	53259	8.3	30.55	104.84	0.084	43.88	14.69	41.43
	AtALDH3I1	550	60172.7	8.74	41.3	96.85	0.055	42.73	14.18	43.09
	AtALDH3H1	484	53158.8	8.43	38.04	107.17	0.048	44.01	14.88	41.12
	AtALDH3F1	484	53615.3	8.26	31.45	98.55	-0.012	43.18	15.7	41.12
	OsALDH3-1	487	54453.3	6.59	41.87	99.3	0.014	43.43	15.61	40.86
	OsALDH3-2	491	54613.9	9.24	44.58	98.92	0.036	41.75	16.09	42.16
	OsALDH3-3	499	54341.1	8.93	44.19	97.96	0.044	41.28	15.03	43.69
	OsALDH3-4	482	52513.9	8.35	41.55	99.98	0.041	44.81	15.35	39.83
	OsALDH3-5	484	52351.1	9.39	27.95	97.42	0.085	42.98	15.7	41.32
	SbALDH3E1	486	54190.8	6.59	42.04	99.51	-0.031	44.44	15.43	40.12
	SbALDH3E2a	496	54562.5	8.64	46.89	97.98	0.091	44.76	15.93	39.31
	SbALDH3E2b	496	54562.5	8.64	46.89	97.98	0.091	44.76	15.93	39.31
	SbALDH3H1	478	52058.5	8.07	46.69	101.63	0.059	42.89	16.32	40.79
	SbALDH3H2	487	52425.8	9.45	37.93	98.4	0.093	43.94	14.78	41.27
	VvALDH3F1	493	54849.8	8.1	49.2	101.24	-0.005	42.8	14.6	42.6
	VvALDH3H1	550	60000.2	8.99	29.27	106.42	0.123	41.27	17.09	41.64
	VvALDH3H5	548	60378.9	6.82	44.97	99.11	-0.076	39.78	14.6	45.62
	VvALDH3J1	485	54030.8	8.81	46.31	95.75	-0.052	43.48	15.53	40.99
	ZmALDH3E1	485	54074.8	8.11	42.95	98.29	-0.041	44.54	15.26	40.21
	ZmALDH3E2	496	54517.3	8.85	46.41	97.54	0.041	43.55	14.92	41.53
	ZmALDH3H1	491	52688.9	8.32	40.2	96.23	0.125	43.99	14.46	41.55
	ZmALDH3H2	478	52144.6	8.06	41.72	99.21	0.025	42.47	15.69	41.84
	ZmALDH3H3	478	52183.6	6.54	44.99	101.21	0.042	43.31	16.74	39.96
Family 5	CmALDH5F1	530	56733.4	8.45	34.71	94.6	0.04	41.13	15.28	43.58
	AtALDH5F1	528	56559.1	6.51	39.82	96.63	0.036	46.78	14.77	38.45
	OsALDH5	527	56093.8	8.31	38.92	93.17	0.076	44.78	15.18	40.04
	SbALDH5F1a	527	56017.8	8.31	37.16	95.39	0.112	42.69	14.61	42.69
	SbALDH5F1b	516	54924.7	8.25	38.17	96.47	0.146	45.16	14.73	40.12
	SbALDH5F1c	493	52408.4	6.22	33.88	94.42	0.075	44.42	16.43	39.15
	SbALDH5F1d	391	41504.9	5.7	32.82	95.29	0.119	40.92	18.67	40.41
	SbALDH5F1e	527	56017.8	8.31	37.16	95.39	0.112	42.69	14.61	42.69
	VvALDH5F1	525	56074.8	7.46	36.39	97.54	0.099	41.71	15.05	43.24
	VvALDH5F2	493	52806	5.24	35.08	100.51	0.159	41.99	16.63	41.38
	VvALDH5F3	559	60871.4	6.33	39.76	94.62	0.162	42.22	14.31	43.47
	ZmALDH5F1	521	55544	6.64	34.5	91.44	0.06	43.76	14.59	41.65
	ZmALDH5F2	527	56112.8	7.56	36.73	93.55	0.103	44.21	14.61	41.18
Family 6	CmALDH6B1	1065	116417	7.12	53.01	74.62	-0.401	31.55	10.7	57.75
	CmALDH6B2	720	78995.6	8.53	42.1	86.12	-0.213	33.75	15.97	50.28
	CmALDH6B3	565	61173.4	8.81	40.65	89.1	-0.045	36.46	14.69	48.85
	CmALDH6B4	124	13559.5	6.23	42.77	74.68	-0.011	29.03	14.52	56.45
	CmALDH6B5	252	27411.7	4.84	44.87	77.38	-0.301	41.27	14.29	44.44
	AtALDH6B2	607	65926.6	8.83	42.65	82.13	-0.176	39.37	14.83	45.8
	OsALDH6	534	57246.6	5.99	36.62	86.44	-0.023	37.08	15.73	47.19
	SbALDH6B1	540	57840.2	5.89	35.84	85.15	0.013	38.15	15.56	46.3
	VvALDH6B3	539	58060.4	7.53	38.71	86.86	-0.051	39.7	16.33	43.97
	VvALDH6B5	592	65489.3	8.77	40.16	90.07	-0.211	40.03	14.53	45.44
	VvALDH6B7	1306	145671	9.15	46.6	90.98	-0.086	42.19	14.47	43.34
	ZmALDH6B1	400	42591.9	6.33	37.45	89.8	0.091	41.5	15.25	43.25
Family 7	CmALDH7B1	514	55965.8	5.86	36.2	101.4	0.072	41.25	15.56	43.19
	AtALDH7B4	508	54208.3	5.45	31.79	96.38	0.048	41.54	16.73	41.73
	OsALDH7	509	54501.8	6.67	32.49	94.83	0.092	42.63	15.91	41.45
	SbALDH7B1	509	54402.8	6.06	34.86	93.69	0.126	41.85	16.11	42.04
	VvALDH7B5	508	54589.9	5.39	33.09	93.25	0.068	39.76	16.14	44.09
	VvALDH7D1	485	52807.5	8.74	33.01	103.22	0.178	45.15	15.67	39.18
	ZmALDH7B6	509	54431.8	6.12	35.33	94.85	0.123	41.45	16.31	42.24
Family 10	CmALDH10A1	224	24526.6	4.68	45.19	106.34	0.229	44.64	14.29	41.07
	CmALDH10A2	513	55707.8	5.12	31.86	93.82	-0.025	40.74	16.57	42.69
	CmALDH10A3	503	54585.8	5.36	26.48	93.18	-0.012	39.76	16.9	43.34
	AtALDH10A8	501	54431.6	5.18	31.96	90.18	-0.025	39.92	17.17	42.91
	AtALDH10A9	503	54918.2	5.39	26.76	90.76	-0.032	39.56	17.3	43.14
	OsALDH10-1	505	54648	6.63	33.42	91.45	-0.02	39.8	17.62	42.57
	OsALDH10-2	503	54682.7	5.36	35.87	86.92	-0.124	38.77	16.7	44.53
	SbALDH10A1	506	55069.3	5.94	37.34	87.59	-0.092	39.33	17	43.68
	SbALDH10A2a	505	54913	5.16	34.76	86	-0.111	39.6	17.03	43.37
	SbALDH10A2b	393	42752	4.85	32.44	86.11	-0.048	36.9	18.58	44.53
	VvALDH10A9	503	54621	5.53	35.72	93.34	-0.008	39.76	17.3	42.94
	VvALDH10B1	499	54389.9	5.34	28.24	98.96	0.065	39.28	17.03	43.69
	ZmALDH10A5	506	54862	5.7	39.26	90.28	-0.064	38.34	17.19	44.47
	ZmALDH10A8	505	54913	5.33	35.46	85.82	-0.117	39.6	17.43	42.97
	ZmALDH10A9	506	55080.3	5.22	34.78	87.19	-0.101	39.33	16.8	43.87
Family 11	CmALDH11A1	507	54547.2	7.02	34.4	94.24	0.016	40.24	17.55	42.21
	AtALDH11A3	536	57755.7	6.83	36.05	93.15	0.009	43.84	16.42	39.74
	OsALDH11	499	53369.8	6.57	33.1	95.35	0.08	40.68	16.83	42.48
	SbALDH11A1	498	53282.6	6.8	35.87	94.98	0.04	40.36	17.47	42.17
	VvALDH11A3	496	53140.4	6.13	37.56	92.42	0.036	40.12	17.54	42.34
	VvALDH11B1	496	53174.5	6.76	36.73	93.59	0.037	39.92	17.54	42.54
	ZmALDH11A3	498	53284.6	6.8	37.13	94.6	0.038	40.36	17.07	42.57
Family 12	CmALDH12A1	554	61864.4	7.24	36.92	88.52	-0.16	35.02	15.16	49.82
	AtALDH12A1	556	61772.9	6.26	34.7	89.1	-0.172	37.95	14.93	47.12
	OsALDH12	550	60518.7	6.62	46.52	90.09	-0.094	38.91	14.18	46.91
	SbALDH12A1	549	60580.8	6.9	42.39	88.8	-0.111	37.16	15.48	47.36
	VvALDH12A1	546	60566.7	6.08	34.81	92.51	-0.116	40.11	15.93	43.96
	ZmALDH12A1	549	60567.8	6.9	42.68	89.16	-0.093	36.98	16.21	46.81
	OsALDH18-1	735	79508.3	6.1	23.35	100.97	-0.058	46.12	16.46	37.41
Family 18	OsALDH18-2	716	77745.3	6.37	33.02	104.04	-0.06	47.77	17.46	34.78
	SbALDH18B1	729	78361.7	5.99	26.52	99.96	-0.04	50.62	15.09	34.29
	SbALDH18B2a	716	77712.2	5.92	32.91	104.47	-0.042	50.42	16.34	33.24
	SbALDH18B2b	716	77712.2	5.92	32.91	104.47	-0.042	50.42	16.34	33.24
	SbALDH18B2c	716	77712.2	5.92	32.91	104.47	-0.042	50.42	16.34	33.24
	SbALDH18B2d	716	77712.2	5.92	32.91	104.47	-0.042	50.42	16.34	33.24
	VvALDH18B1	719	78034.5	6.61	31.84	105.51	-0.054	50.21	15.99	33.8
	VvALDH18B3	714	77275.6	6.33	32.75	105.17	-0.049	49.16	14.99	35.85
	ZmALDH18B2	731	78794.4	5.95	29.51	99.95	-0.016	49.38	15.46	35.16
	ZmALDH18B1	717	77708.1	6.11	30.26	101.31	-0.06	49.79	16.46	33.75
Family 22	CmALDH22A1	605	67229.6	7.52	37.26	90.88	0.034	41.49	14.21	44.3
	AtALDH22A1	596	66003.1	6.55	40.26	91.63	0.022	43.12	13.93	42.95
	OsALDH22	597	66019.5	7.5	35.69	94.24	0.031	43.55	14.07	42.38
	SbALDH22A1	593	65456.9	7.48	34.68	93.56	0.088	44.35	13.49	42.16
	VvALDH22A1	593	65613.7	6.65	36.53	90.27	0.005	43.68	14	42.33
	ZmALDH22A1	593	65754.1	7.86	37.4	93.69	0.053	44.69	13.83	41.48

## Sheet: Table S4
Supplementary Table S4 The duplication model and calculation of Ka and Ks ratios of duplicated CmALDH gene pairs.
Gene pairs (Gene name and Gene ID)	Ka	Ks	Ka/Ks
GWHTANWH002737 VS. GWHTANWH018240	1.06819	0.533611	1.05064
GWHTANWH002737 VS. GWHTANWH026003	0.245354	0.523081	1.05274
GWHTANWH018236 VS. GWHTANWH026014	0.148763	0.807236	1.013
GWHTANWH010442 VS. GWHTANWH028022	0.206648	0.682389	1.239

## Sheet: Table S5
Supplementary Table S5 The orthologous gene pairs containing CmALDH(9) in the cross of Castanea mollissima and A. thaliana.
Chestnut chromosome	Chestnut Gene ID	Arabidopsis chromosome	Arabidopsis Gene ID
Chr1	GWHTANWH002100	At2	AT2G24270.4
Chr1	GWHTANWH002499	At3	AT3G24503.1
Chr3	GWHTANWH013396	At1	AT1G79440.1
Chr4	GWHTANWH018236	At1	AT1G23800.1
Chr7	GWHTANWH026014	At1	AT1G23800.1
Chr7	GWHTANWH025806	At3	AT3G48000.1
Chr7	GWHTANWH026014	At3	AT3G48000.1
Chr7	GWHTANWH026003	At3	AT3G48170.1
Chr8	GWHTANWH027903	At4	AT4G36250.1
Chr10	GWHTANWH032738	At1	AT1G44170.1

## Sheet: Table S6
Supplementary Table S6 The orthologous gene pairs containing CmALDH(10) in the cross of Castanea mollissima and Q. robur.
Chestnut chromosome	Chestnut Gene ID	Oak chromosome	Oak Gene ID
Chr1	GWHTANWH002100	Qrob_Chr02	Qrob_T0071190.2
Chr1	GWHTANWH002499	Qrob_Chr02	Qrob_T0423310.2
Chr1	GWHTANWH002737	Qrob_Chr11	Qrob_T0372270.2
Chr4	GWHTANWH018236	Qrob_Chr03	Qrob_T0030750.2
Chr7	GWHTANWH026014	Qrob_Chr03	Qrob_T0030750.2
Chr7	GWHTANWH025806	Qrob_Chr10	Qrob_T0453810.2
Chr7	GWHTANWH024928	Qrob_Chr10	Qrob_T0283040.2
Chr10	GWHTANWH032738	Qrob_Chr09	Qrob_T0186350.2
Chr11	GWHTANWH010442	Qrob_Chr11	Qrob_T0075440.2
Chr11	GWHTANWH011366	Qrob_Chr11	Qrob_T0585670.2

## Sheet: Table S7
Supplementary Table S7 The orthologous gene pairs containing CmALDH (12) in the cross of Castanea mollissima and V. vinifera.
Chestnut chromosome	Chestnut Gene ID	Grape chromosome	Grape Gene ID
Chr1	GWHTANWH002100	chr11	VIT_211s0037g00070.1
Chr1	GWHTANWH002737	chr14	VIT_214s0066g02410.3
Chr1	GWHTANWH002737	chr17	VIT_217s0000g07650.1
Chr3	GWHTANWH013396	chr19	VIT_219s0085g00860.1
Chr4	GWHTANWH018236	chr1	VIT_201s0026g00210.1
Chr4	GWHTANWH018236	chr14	VIT_214s0066g01550.1
Chr4	GWHTANWH018236	chr17	VIT_217s0000g08070.1
Chr6	GWHTANWH023893	chr6	VIT_206s0004g02060.1
Chr7	GWHTANWH026014	chr14	VIT_214s0066g01550.1
Chr7	GWHTANWH026014	chr17	VIT_217s0000g08070.1
Chr7	GWHTANWH025806	chr17	VIT_217s0000g05800.1
Chr7	GWHTANWH026003	chr17	VIT_217s0000g07650.1
Chr7	GWHTANWH024928	chr18	VIT_218s0001g02440.4
Chr7	GWHTANWH024928	chr7	VIT_207s0031g02630.1
Chr8	GWHTANWH027903	chr4	VIT_204s0023g02810.1
Chr10	GWHTANWH032738	chr18	VIT_218s0001g02440.4
Chr10	GWHTANWH032738	chr7	VIT_207s0031g02630.1
Chr11	GWHTANWH011366	chr11	VIT_211s0016g00900.3
Chr11	GWHTANWH011366	chr9	VIT_209s0002g01010.1

## Sheet: Table S8
Supplementary Table S8 The orthologous gene pairs containing CmALDH(12) in the cross of Castanea mollissima and S.lycopersicum.
Chestnut chromosome	Chestnut Gene ID	Rice chromosome	Rice Gene ID
Chr1	GWHTANWH002499	12	transcript:Solyc12g007030.2.1
Chr1	GWHTANWH002737	3	transcript:Solyc03g113800.3.1
Chr1	GWHTANWH002737	5	transcript:Solyc05g005700.3.1
Chr1	GWHTANWH002100	7	transcript:Solyc07g005390.3.1
Chr4	GWHTANWH018236	2	transcript:Solyc02g086970.3.1
Chr4	GWHTANWH018236	3	transcript:Solyc03g114150.3.1
Chr4	GWHTANWH018236	5	transcript:Solyc05g005700.3.1
Chr7	GWHTANWH026014	2	transcript:Solyc02g086970.3.1
Chr7	GWHTANWH026014	3	transcript:Solyc03g114150.3.1
Chr7	GWHTANWH026003	3	transcript:Solyc03g113800.3.1
Chr7	GWHTANWH026014	5	transcript:Solyc05g005700.3.1
Chr7	GWHTANWH025806	6	transcript:Solyc06g071000.3.1
Chr7	GWHTANWH026003	6	transcript:Solyc06g071290.3.1
Chr8	GWHTANWH028022	1	transcript:Solyc01g106080.3.1
Chr8	GWHTANWH027903	2	transcript:Solyc02g084640.3.1
Chr10	GWHTANWH032738	6	transcript:Solyc06g060250.3.1
Chr11	GWHTANWH010442	1	transcript:Solyc01g106080.3.1
Chr11	GWHTANWH011366	3	transcript:Solyc03g122310.3.1

## Sheet: Table S9
Supplementary Table S9 The orthologous gene pairs containing CmALDH(3) in the cross of Castanea mollissima and O. sativa.
Chestnut chromosome	Chestnut Gene ID	Rice chromosome	Rice Gene ID
Chr1	GWHTANWH002499	Os1	LOC_Os01g40860.1
Chr1	GWHTANWH002499	Os6	LOC_Os06g39230.1
Chr8	GWHTANWH027903	Os4	LOC_Os04g45720.1
Chr11	GWHTANWH011366	Os9	LOC_Os09g26880.1

## Sheet: Table S10
Supplementary Table S10 The collinear blocks (10，9，14.6) containing CmALDH identified between Castanea mollissima and A. thaliana.
## Alignment 41: score=777.0 e_value=7.7e-47 N=17 At1&Chr10 plus
41- 0:	AT1G44120.1	GWHTANWH032732	0
41- 1:	AT1G44130.1	GWHTANWH032735	0
41- 2:	AT1G44160.1	GWHTANWH032737	8e-81
41- 3:	AT1G44170.1	GWHTANWH032738	0
41- 4:	AT1G44318.1	GWHTANWH032744	0
41- 5:	AT1G44350.1	GWHTANWH032745	0
41- 6:	AT1G44446.1	GWHTANWH032757	0
41- 7:	AT1G44575.1	GWHTANWH032764	5e-124
41- 8:	AT1G44608.1	GWHTANWH032769	5e-23
41- 9:	AT1G44760.1	GWHTANWH032789	6e-89
41- 10:	AT1G44770.1	GWHTANWH032803	3e-107
41- 11:	AT1G44780.1	GWHTANWH032805	7e-97
41- 12:	AT1G44790.1	GWHTANWH032806	2e-99
41- 13:	AT1G44800.1	GWHTANWH032808	1e-159
41- 14:	AT1G44820.1	GWHTANWH032813	0
41- 15:	AT1G44830.1	GWHTANWH032818	4e-45
41- 16:	AT1G44835.2	GWHTANWH032819	4e-126
## Alignment 117: score=482.0 e_value=3.2e-25 N=11 At1&Chr3 plus
117- 0:	AT1G79360.1	GWHTANWH013382	0
117- 1:	AT1G79420.1	GWHTANWH013394	0
117- 2:	AT1G79430.2	GWHTANWH013395	1e-114
117- 3:	AT1G79440.1	GWHTANWH013396	0
117- 4:	AT1G79450.1	GWHTANWH013398	0
117- 5:	AT1G79460.1	GWHTANWH013401	0
117- 6:	AT1G79470.1	GWHTANWH013407	0
117- 7:	AT1G79500.5	GWHTANWH013414	7e-160
117- 8:	AT1G79510.1	GWHTANWH013432	2e-96
117- 9:	AT1G79520.2	GWHTANWH013433	0
117- 10:	AT1G79530.1	GWHTANWH013458	0
## Alignment 131: score=1062.0 e_value=8.9e-69 N=23 At1&Chr4 plus
131- 0:	AT1G23800.1	GWHTANWH018236	0
131- 1:	AT1G23820.1	GWHTANWH018242	2e-176
131- 2:	AT1G23830.1	GWHTANWH018243	2e-42
131- 3:	AT1G23860.1	GWHTANWH018246	4e-51
131- 4:	AT1G23870.1	GWHTANWH018250	0
131- 5:	AT1G23880.1	GWHTANWH018252	0
131- 6:	AT1G23900.1	GWHTANWH018254	0
131- 7:	AT1G23965.1	GWHTANWH018256	2e-09
131- 8:	AT1G24000.1	GWHTANWH018264	1e-12
131- 9:	AT1G24030.1	GWHTANWH018267	7e-73
131- 10:	AT1G24040.1	GWHTANWH018272	3e-116
131- 11:	AT1G24050.1	GWHTANWH018276	4e-65
131- 12:	AT1G24090.1	GWHTANWH018285	2e-118
131- 13:	AT1G24095.1	GWHTANWH018286	5e-86
131- 14:	AT1G24100.1	GWHTANWH018297	2e-172
131- 15:	AT1G24120.1	GWHTANWH018309	7e-158
131- 16:	AT1G24130.1	GWHTANWH018315	2e-156
131- 17:	AT1G24140.1	GWHTANWH018316	7e-132
131- 18:	AT1G24150.1	GWHTANWH018325	4e-156
131- 19:	AT1G24160.1	GWHTANWH018326	2e-80
131- 20:	AT1G24170.1	GWHTANWH018328	3e-178
131- 21:	AT1G24180.1	GWHTANWH018329	0
131- 22:	AT1G24190.1	GWHTANWH018331	0
## Alignment 227: score=322.0 e_value=7.5e-15 N=8 At1&Chr7 minus
227- 0:	AT1G23380.2	GWHTANWH026066	1e-123
227- 1:	AT1G23550.1	GWHTANWH026040	5e-69
227- 2:	AT1G23710.1	GWHTANWH026039	1e-37
227- 3:	AT1G23730.1	GWHTANWH026033	3e-91
227- 4:	AT1G23760.1	GWHTANWH026022	2e-168
227- 5:	AT1G23800.1	GWHTANWH026014	0
227- 6:	AT1G23820.1	GWHTANWH026010	5e-144
227- 7:	AT1G23870.1	GWHTANWH026008	0
## Alignment 249: score=533.0 e_value=4.1e-29 N=12 At2&Chr1 plus
249- 0:	AT2G24040.1	GWHTANWH002047	5e-36
249- 1:	AT2G24050.1	GWHTANWH002049	1e-84
249- 2:	AT2G24170.1	GWHTANWH002072	0
249- 3:	AT2G24200.1	GWHTANWH002075	0
249- 4:	AT2G24220.1	GWHTANWH002079	8e-179
249- 5:	AT2G24230.1	GWHTANWH002081	0
249- 6:	AT2G24240.1	GWHTANWH002083	0
249- 7:	AT2G24260.1	GWHTANWH002099	1e-90
249- 8:	AT2G24270.4	GWHTANWH002100	0
249- 9:	AT2G24290.1	GWHTANWH002117	4e-87
249- 10:	AT2G24300.2	GWHTANWH002118	0
249- 11:	AT2G24320.1	GWHTANWH002120	3e-150
## Alignment 408: score=799.0 e_value=1e-45 N=17 At3&Chr1 plus
408- 0:	AT3G24330.1	GWHTANWH002470	0
408- 1:	AT3G24360.1	GWHTANWH002475	0
408- 2:	AT3G24420.1	GWHTANWH002476	5e-125
408- 3:	AT3G24430.1	GWHTANWH002477	0
408- 4:	AT3G24440.1	GWHTANWH002478	0
408- 5:	AT3G24450.1	GWHTANWH002480	6e-47
408- 6:	AT3G24460.1	GWHTANWH002483	0
408- 7:	AT3G24480.1	GWHTANWH002487	0
408- 8:	AT3G24490.1	GWHTANWH002495	6e-97
408- 9:	AT3G24495.1	GWHTANWH002496	0
408- 10:	AT3G24500.1	GWHTANWH002497	2e-77
408- 11:	AT3G24503.1	GWHTANWH002499	0
408- 12:	AT3G24506.1	GWHTANWH002519	6e-25
408- 13:	AT3G24515.1	GWHTANWH002520	9e-98
408- 14:	AT3G24520.1	GWHTANWH002522	3e-100
408- 15:	AT3G24535.1	GWHTANWH002525	1e-18
408- 16:	AT3G24540.1	GWHTANWH002532	3e-177
## Alignment 517: score=765.0 e_value=2.5e-46 N=17 At3&Chr7 plus
517- 0:	AT3G47470.1	GWHTANWH025718	9e-163
517- 1:	AT3G47480.1	GWHTANWH025724	8e-27
517- 2:	AT3G47490.1	GWHTANWH025725	2e-80
517- 3:	AT3G47500.1	GWHTANWH025726	6e-132
517- 4:	AT3G47510.1	GWHTANWH025727	3e-08
517- 5:	AT3G47520.1	GWHTANWH025730	0
517- 6:	AT3G47530.1	GWHTANWH025731	0
517- 7:	AT3G47550.3	GWHTANWH025737	4e-104
517- 8:	AT3G47600.1	GWHTANWH025742	1e-118
517- 9:	AT3G47610.1	GWHTANWH025748	0
517- 10:	AT3G47620.1	GWHTANWH025759	8e-79
517- 11:	AT3G47640.1	GWHTANWH025761	1e-69
517- 12:	AT3G47670.1	GWHTANWH025766	2e-44
517- 13:	AT3G47700.1	GWHTANWH025773	0
517- 14:	AT3G47710.1	GWHTANWH025778	4e-41
517- 15:	AT3G47800.1	GWHTANWH025781	4e-164
517- 16:	AT3G48000.1	GWHTANWH025806	1e-09
## Alignment 524: score=271.0 e_value=1.3e-10 N=6 At3&Chr7 minus
524- 0:	AT3G47990.1	GWHTANWH026025	0
524- 1:	AT3G48000.1	GWHTANWH026014	0
524- 2:	AT3G48010.1	GWHTANWH026013	0
524- 3:	AT3G48160.2	GWHTANWH026005	2e-147
524- 4:	AT3G48170.1	GWHTANWH026003	0
524- 5:	AT3G48180.1	GWHTANWH026002	1e-23
## Alignment 705: score=940.0 e_value=1.1e-58 N=21 At4&Chr8 plus
705- 0:	AT4G36105.2	GWHTANWH027848	1e-65
705- 1:	AT4G36130.1	GWHTANWH027850	0
705- 2:	AT4G36160.1	GWHTANWH027870	2e-154
705- 3:	AT4G36180.1	GWHTANWH027874	0
705- 4:	AT4G36190.1	GWHTANWH027879	0
705- 5:	AT4G36210.3	GWHTANWH027884	0
705- 6:	AT4G36220.1	GWHTANWH027888	0
705- 7:	AT4G36240.1	GWHTANWH027894	3e-63
705- 8:	AT4G36250.1	GWHTANWH027903	0
705- 9:	AT4G36260.1	GWHTANWH027907	4e-66
705- 10:	AT4G36270.1	GWHTANWH027909	1e-166
705- 11:	AT4G36360.1	GWHTANWH027924	0
705- 12:	AT4G36380.1	GWHTANWH027926	0
705- 13:	AT4G36390.1	GWHTANWH027927	0
705- 14:	AT4G36400.1	GWHTANWH027929	0
705- 15:	AT4G36410.1	GWHTANWH027930	7e-92
705- 16:	AT4G36420.1	GWHTANWH027943	2e-37
705- 17:	AT4G36430.1	GWHTANWH027945	2e-149
705- 18:	AT4G36440.1	GWHTANWH027952	1e-176
705- 19:	AT4G36450.1	GWHTANWH027969	0
705- 20:	AT4G36490.1	GWHTANWH027971	0

[truncated: 6 more sheets: Table S11, Table S12, Table S13, Table S14, Table S15, Table S16]
